# Supplementary material for: Gene Sets and Mechanisms of Sulfate-Reducing Bacteria Biofilm Formation and Quorum Sensing With Impact on Corrosion
Source: Front Microbiol. 2021 Oct 29;12:754140. doi: 10.3389/fmicb.2021.754140 (PMC8586430; doi:10.3389/fmicb.2021.754140)
Supplement: Supplementary file 1 [file Table_1.XLSX]

## Sheet: Sheet1
														Busco Analysis Score
S.N.	Organism	Level	NCBI Taxid	Coverage	Scaffolds	Scaffold N50	Scaffold L50	Contigs	Contig N50	Contig L50	Total-gap-length	Spanned-gaps	Study: cultured/metagenomics	Completeness (%)	Fragment (%)	Missing (%)	CoDing Sequence (CDS)
1	Desulfovibrio vulgaris str. Hildenborough	Complete	882	NA	NA	NA	NA	NA	NA	NA	0	0	Monoisolate	99.8	0.1	0.1	3305
2	Desulfovibrio termitidis HI1	Scaffold	644897	NA	1	4257954	1	10	799084	2	900	9	Monoisolate	99.8	0	0.2	3422
3	Desulfovibrio psychrotolerans	Scaffold	415242	96	47	370338	3	51	347856	4	360	4	Multispecies	99.6	0.1	0.3	3289
4	Desulfovibrio alaskensis G20	Complete	207559	NA	NA	NA	NA	NA	NA	NA	0	0	Monoisolate	99.6	0.3	0.1	3341
5	Desulfovibrio longus DSM 6739	Scaffold	1121456	NA	19	399957	4	20	385608	4	10	1	Monoisolate	99.5	0.1	0.4	3366
6	Desulfovibrio marinus	Complete	370038	250	NA	NA	NA	NA	NA	NA	0	0	Monoisolate	98.8	0.4	0.8	4121
7	Desulfovibrio oxyclinae DSM 11498	Contig	1121459	NA	NA	NA	NA	32	219675	6	0	0	Monoisolate	95.7	0.3	4	3074
8	Desulfovibrio bizertensis DSM 18034	Scaffold	1121442	468	27	321161	4	32	209960	5	3612	5	Monoisolate	97.9	0.1	2	2918
9	Desulfovibrio ferrireducens	Scaffold	246191	299	12	974796	2	15	489205	3	1109	3	Monoisolate	99.9	0	0.1	3391
10	Desulfovibrio inopinatus DSM 10711	Scaffold	1121453	NA	69	207738	9	80	200190	10	7932	11	Monoisolate	99.1	0.5	0.4	4973
11	Desulfovibrio frigidus DSM 17176	Scaffold	1121447	NA	24	324268	4	25	324268	4	10	1	Monoisolate	99.8	0.1	0.1	3680
12	Desulfovibrio gracilis DSM 16080	Contig	1121449	510	NA	NA	NA	53	156304	5	0	0	Monoisolate	99.3	0.1	0.6	2854
13	Desulfovibrio hydrothermalis AM13 (DSM 14728)	Scaffold	1121451	NA	2	3703034	1	3	3418665	1	100	1	Monoisolate	99.6	0.1	0.3	3238
14	Desulfovibrio salexigens DSM 2638	Complete	526222	NA	NA	NA	NA	NA	NA	NA	0	0	Monoisolate	99.5	0.1	0.4	3842
15	Desulfovibrio zosterae DSM 11974	Scaffold	1121467	NA	15	560469	3	20	424257	4	2495	5	Monoisolate	99.8	0	0.2	3584
16	Desulfovibrio aminophilus DSM 12254	Scaffold	1121440	NA	25	310359	5	29	275803	6	4690	4	Monoisolate	99.5	0.4	0.1	3236
17	Desulfovibrio gigas DSM 1382 (ATCC 19364)	Scaffold	1121448	160	2	3693999	1	39	177286	7	27001	38	Monoisolate	98.3	0.9	0.8	3284
18	Desulfovibrio putealis DSM 16056	Scaffold	1121462	NA	29	328320	5	35	328320	5	2473	6	Monoisolate	99.5	0.1	0.4	4174
19	Desulfovibrio bastinii DSM 16055	Scaffold	1121441	NA	39	220716	8	42	164484	9	470	3	Monoisolate	99.8	0	0.2	3441
20	Desulfovibrio fairfieldensis	Complete	44742	139	NA	NA	NA	NA	NA	NA	0	0	Environment	99.2	0.1	0.7	3126
21	Desulfovibrio mexicanus	Scaffold	147047	282	15	496652	3	20	408327	4	4446	5	Monoisolate	99	0.3	0.7	3226
22	Desulfovibrio alcoholivorans DSM 5433	Contig	1121438	NA	NA	NA	NA	65	350598	5	0	0	Monoisolate	99.1	0.4	0.5	4473
23	Desulfovibrio magneticus RS-1	Complete	573370	12	NA	NA	NA	NA	NA	NA	0	0	Monoisolate	99.6	0.1	0.3	4022
24	Desulfovibrio brasiliensis JCM 12178	Contig	1294020	56	NA	NA	NA	182	35139	27	0	0	Monoisolate	82.9	9.3	7.8	3722
25	Desulfovibrio legallii	Scaffold	571438	248	36	124328	7	39	120684	8	378	3	Monoisolate	98.8	0.1	1.1	2275
26	Desulfovibrio litoralis DSM 11393	Scaffold	1121455	917	27	366746	3	38	124695	6	4046	11	Monoisolate	92.9	0.6	6.5	2341
27	Desulfovibrio piger ATCC 29098	Scaffold	411464	NA	47	492021	2	127	60251	16	40976	80	Monoisolate	93.4	1.2	5.4	2481
28	Thermodesulfovibrio islandicus DSM 12570	Scaffold	1123375	NA	20	188024	4	26	142208	5	5449	6	Monoisolate	50	0.9	49.1	2063
29	Candidatus Desulfovibrio trichonymphae	Complete	1725232	190	NA	NA	NA	NA	NA	NA	0	0	NA	78.5	0.9	20.6	1337
30	Thermodesulfovibrio yellowstonii DSM 11347	Complete	289376	NA	NA	NA	NA	NA	NA	NA	0	0	Monoisolate	50	0.9	49.1	1998
	NA - Not available
